# Supplementary material for: Control of Pore Sizes in Epoxy Monoliths and Applications as Sheet-Type Adhesives in Combination with Conventional Epoxy and Acrylic Adhesives
Source: Molecules. 2024 Apr 29;29(9):2059. doi: 10.3390/molecules29092059 (PMC11085113; doi:10.3390/molecules29092059)
Supplement: Supplementary file 1 [file molecules-29-02059-s001.zip]

Archive with 1 entries (1 files):
- molecules-2956616-supplementary.pdf
